# Supplementary material for: RUNX1 marks a luminal castration-resistant lineage established at the onset of prostate development
Source: eLife. 2020 Oct 7;9:e60225. doi: 10.7554/eLife.60225 (PMC7644213; doi:10.7554/eLife.60225)
Supplement: Figure 2—source data 1. [file elife-60225-fig2-data1.xlsx]

## Sheet: Figure 2B-C
Figure 2B/C	Hormone status	RFP- (% per gate)			RFP+ (% per gate)			p-value (two-tailed unpaired t-test) - RFP+ intact vs Regressed
	Intact	81.3	76.1	68.5	17	22.4	29	p=0.0004
	Regressed	27.4	11.7	3.8	79.1	86.7	95.4
